# Supplementary material for: ﻿The first record of the genus Dichodontocis Kawanabe, 1994 (Coleoptera, Ciidae) from China, with the description of a new species and its larva
Source: Zookeys. 2024 Nov 20;1218:167–76. doi: 10.3897/zookeys.1218.130088 (PMC11603105; doi:10.3897/zookeys.1218.130088)
Supplement: XML Treatment for Dichodontocis guangzhouensis [file zookeys.1218.130088-treatment1.xml]

<!DOCTYPE tp:taxon-treatment
  PUBLIC "-//TaxonX//DTD Taxonomic Treatment Publishing DTD v0 20100105//EN" "tax-treatment-NSO.dtd">
<tp:taxon-treatment xmlns:tp="http://www.plazi.org/taxpub"><tp:treatment-meta><kwd-group><label>Taxon classification</label><kwd>
              <named-content content-type="kingdom">Animalia</named-content>
            </kwd><kwd>
              <named-content content-type="order">Coleoptera</named-content>
            </kwd><kwd>
              <named-content content-type="family">Ciidae</named-content>
            </kwd></kwd-group><mixed-citation publication-type="journal"><person-group><name><surname>Li</surname><given-names>Nan</given-names></name><name><surname>Xu</surname><given-names>Ji-Shan</given-names></name></person-group><article-title>﻿The first record of the genus <italic><tp:taxon-name><tp:taxon-name-part taxon-name-part-type="genus" reg="Dichodontocis">Dichodontocis</tp:taxon-name-part></tp:taxon-name></italic> Kawanabe, 1994 (<tp:taxon-name><tp:taxon-name-part taxon-name-part-type="order">Coleoptera</tp:taxon-name-part></tp:taxon-name>, <tp:taxon-name><tp:taxon-name-part taxon-name-part-type="family">Ciidae</tp:taxon-name-part></tp:taxon-name>) from China, with the description of a new species and its larva</article-title><source>Zookeys</source><day>20</day><month>11</month><year>2024</year><volume>1218</volume><fpage>167</fpage><lpage>176</lpage><pub-id pub-id-type="doi">10.3897/zookeys.1218.130088</pub-id></mixed-citation></tp:treatment-meta><tp:nomenclature><label>﻿</label><tp:taxon-name>
            <object-id xmlns:xlink="http://www.w3.org/1999/xlink" content-type="arpha" xlink:type="simple">B4A69A0A-6660-5CF5-A205-80DD5EA25E32</object-id>
            <tp:taxon-name-part taxon-name-part-type="genus" reg="Dichodontocis">Dichodontocis</tp:taxon-name-part>
            <tp:taxon-name-part taxon-name-part-type="species" reg="guangzhouensis">guangzhouensis</tp:taxon-name-part>
            <object-id xmlns:xlink="http://www.w3.org/1999/xlink" content-type="zoobank" xlink:type="simple">https://zoobank.org/163A1D96-3556-4578-A340-85D0291607EA</object-id>
          </tp:taxon-name><tp:taxon-status xmlns:xlink="http://www.w3.org/1999/xlink" xlink:type="simple">sp. nov.</tp:taxon-status><xref ref-type="fig" rid="F1">Figs 1</xref><xref ref-type="fig" rid="F2">, 2</xref><xref ref-type="fig" rid="F3">, 3</xref></tp:nomenclature><tp:treatment-sec sec-type="type material" id="SECID0E1EAC"><title>Type material.</title><p><bold><italic>Holotype</italic></bold>: China • male, “China: Guangdong, Guangzhou (广州), Huangpu District (黄埔区), Tianlu Lake Forest Park (天鹿湖森林公园), <named-content xmlns:xlink="http://www.w3.org/1999/xlink" content-type="dwc:verbatimCoordinates" xlink:type="simple"><named-content content-type="geo-json" specific-use="{&#34;type&#34;:&#34;Point&#34;,&#34;coordinates&#34;:[113.416667,23.200000]}" id="NCID0EIFAC" xlink:type="simple">23°12'N, 113°25'E</named-content></named-content>, 303 m, 05.XI.2023, leg. Da-Rui Mo”. <bold><italic>Paratypes</italic></bold>: China • 3 males, 6 females, same data as the holotype.</p></tp:treatment-sec><tp:treatment-sec sec-type="diagnosis" id="SECID0EQFAC"><title>Diagnosis.</title><p>This new species is similar to <italic><tp:taxon-name><tp:taxon-name-part taxon-name-part-type="genus" reg="Dichodontocis">D.</tp:taxon-name-part><tp:taxon-name-part taxon-name-part-type="species" reg="uncinatus">uncinatus</tp:taxon-name-part></tp:taxon-name></italic> from southern Japan. From the illustration of the holotype (<xref ref-type="bibr" rid="B1">Kawanabe 1994</xref>), the elytral setae appear to be more clearly seriate and ordered in that species than in <italic><tp:taxon-name><tp:taxon-name-part taxon-name-part-type="genus" reg="Dichodontocis">D.</tp:taxon-name-part><tp:taxon-name-part taxon-name-part-type="species" reg="guangzhouensis">guangzhouensis</tp:taxon-name-part></tp:taxon-name></italic> sp. nov., both anal veins of hind wings are absent, but in <italic><tp:taxon-name><tp:taxon-name-part taxon-name-part-type="genus" reg="Dichodontocis">D.</tp:taxon-name-part><tp:taxon-name-part taxon-name-part-type="species" reg="guangzhouensis">guangzhouensis</tp:taxon-name-part></tp:taxon-name></italic> sp. nov. the hind wings have apical color spots (Figs <xref ref-type="fig" rid="F1">1D</xref>, <xref ref-type="fig" rid="F3">3D</xref>) and the impression of the anterior margin of pronotum of <italic><tp:taxon-name><tp:taxon-name-part taxon-name-part-type="genus" reg="Dichodontocis">D.</tp:taxon-name-part><tp:taxon-name-part taxon-name-part-type="species" reg="guangzhouensis">guangzhouensis</tp:taxon-name-part></tp:taxon-name></italic> appears broadly and deeply impressed and extends posteriorly, distinctly beyond the bases of the horn, while in <italic><tp:taxon-name><tp:taxon-name-part taxon-name-part-type="genus" reg="Dichodontocis">D.</tp:taxon-name-part><tp:taxon-name-part taxon-name-part-type="species" reg="uncinatus">uncinatus</tp:taxon-name-part></tp:taxon-name></italic>, from the illustration of the holotype (<xref ref-type="bibr" rid="B1">Kawanabe 1994</xref>), the impression of the anterior margin of pronotum is only between the bases of the horn and much weaker than in <italic><tp:taxon-name><tp:taxon-name-part taxon-name-part-type="genus" reg="Dichodontocis">D.</tp:taxon-name-part><tp:taxon-name-part taxon-name-part-type="species" reg="guangzhouensis">guangzhouensis</tp:taxon-name-part></tp:taxon-name></italic> sp. nov.. The terminalia are somewhat different. In <italic><tp:taxon-name><tp:taxon-name-part taxon-name-part-type="genus" reg="Dichodontocis">D.</tp:taxon-name-part><tp:taxon-name-part taxon-name-part-type="species" reg="uncinatus">uncinatus</tp:taxon-name-part></tp:taxon-name></italic>, the eighth abdominal sternite has the posterior margin slightly emarginate at the middle, and the anterior margin strongly emarginate. In the new species, however, the eighth abdominal sternite with the posterior margin is broadly emarginate in the middle, anterior margin is not emarginate (Fig. <xref ref-type="fig" rid="F2">2I</xref>) in the middle. The tegmen is broad at the base and gradually narrower near the end in <italic><tp:taxon-name><tp:taxon-name-part taxon-name-part-type="genus" reg="Dichodontocis">D.</tp:taxon-name-part><tp:taxon-name-part taxon-name-part-type="species" reg="uncinatus">uncinatus</tp:taxon-name-part></tp:taxon-name></italic>. In the new species, the tegmen is broad at the base, from base 1/5–4/5, the sides are nearly parallel, and gradually narrower near the end, slightly curving.</p><fig id="F1" position="float" orientation="portrait"><object-id xmlns:xlink="http://www.w3.org/1999/xlink" content-type="doi" xlink:type="simple">10.3897/zookeys.1218.130088.figure1</object-id><object-id xmlns:xlink="http://www.w3.org/1999/xlink" content-type="arpha" xlink:type="simple">66B09E41-77BE-5980-9392-07C807C5D19F</object-id><label>Figure 1.</label><caption><p><italic><tp:taxon-name><tp:taxon-name-part taxon-name-part-type="genus" reg="Dichodontocis">Dichodontocis</tp:taxon-name-part><tp:taxon-name-part taxon-name-part-type="species" reg="guangzhouensis">guangzhouensis</tp:taxon-name-part></tp:taxon-name></italic> sp. nov. <bold>A–C</bold> holotype <bold>D</bold> male paratype <bold>A–C</bold> ventral, lateral and dorsal views, respectively <bold>D</bold> right hind wing of male, (dorsal view, RA: radius anterior, R: radial cell, MP<sub>1+2</sub>: media posterior, branches 1 and 2, RML: radiomedial loop, MSP: medial spur, CAS: cubitoanal strut, MF: medial fleck, ME: medial embayment, SS: support sclerite) <bold>E</bold> labels of holotype and one paratype. Scale bars: 1 mm (<bold>A–D</bold>).</p></caption><graphic xmlns:xlink="http://www.w3.org/1999/xlink" xlink:href="zookeys-1218-167_article-130088__-g001.jpg" position="float" orientation="portrait" xlink:type="simple" id="oo_1178651.jpg"><uri content-type="original_file" xlink:type="simple">https://binary.pensoft.net/fig/1178651</uri></graphic></fig><fig id="F2" position="float" orientation="portrait"><object-id xmlns:xlink="http://www.w3.org/1999/xlink" content-type="doi" xlink:type="simple">10.3897/zookeys.1218.130088.figure2</object-id><object-id xmlns:xlink="http://www.w3.org/1999/xlink" content-type="arpha" xlink:type="simple">03DA6E64-FBBA-5C65-9F06-4AF106F74242</object-id><label>Figure 2.</label><caption><p><italic><tp:taxon-name><tp:taxon-name-part taxon-name-part-type="genus" reg="Dichodontocis">Dichodontocis</tp:taxon-name-part><tp:taxon-name-part taxon-name-part-type="species" reg="guangzhouensis">guangzhouensis</tp:taxon-name-part></tp:taxon-name></italic> sp. nov., male paratypes <bold>A</bold> antenna <bold>B</bold> protibia, ventral view <bold>C</bold> protibia, dorsal view <bold>D</bold> tegmen and penis, dorsal view <bold>E</bold> tegmen (teg) and penis (pen), lateral view <bold>F</bold> terminal segments of the abdomen, including the aedeagus and pregenital segments, the abdominal ventrites have been removed, leaving only the eighth sternite, ventral view <bold>G</bold> mesotibia, ventral view <bold>H</bold> mesotibia, dorsal view <bold>I</bold> sternite VIII, ventral view, and tergite VIII, dorsal view <bold>J</bold> metatibia, ventral view <bold>K</bold> metatibia, dorsal view. Scale bars: 0.1 mm (<bold>A–K</bold>).</p></caption><graphic xmlns:xlink="http://www.w3.org/1999/xlink" xlink:href="zookeys-1218-167_article-130088__-g002.jpg" position="float" orientation="portrait" xlink:type="simple" id="oo_1178652.jpg"><uri content-type="original_file" xlink:type="simple">https://binary.pensoft.net/fig/1178652</uri></graphic></fig><fig id="F3" position="float" orientation="portrait"><object-id xmlns:xlink="http://www.w3.org/1999/xlink" content-type="doi" xlink:type="simple">10.3897/zookeys.1218.130088.figure3</object-id><object-id xmlns:xlink="http://www.w3.org/1999/xlink" content-type="arpha" xlink:type="simple">2CF05C2B-70EB-5D3A-B91C-27D091299AA4</object-id><label>Figure 3.</label><caption><p><italic><tp:taxon-name><tp:taxon-name-part taxon-name-part-type="genus" reg="Dichodontocis">Dichodontocis</tp:taxon-name-part><tp:taxon-name-part taxon-name-part-type="species" reg="guangzhouensis">guangzhouensis</tp:taxon-name-part></tp:taxon-name></italic> sp. nov., female paratype <bold>A–C</bold> dorsal, ventral, and lateral views, respectibly <bold>D</bold> right hind wing of female, dorsal view <bold>E</bold> female genitalia (ventral view, b.pp = paraproctal baculi; gc = gonocoxites; sv = spiculum ventral) <bold>F</bold> female genitalia, dorsal view <bold>G</bold> tergite VIII, dorsal view. Scale bars: 1 mm (<bold>A–D</bold>); 0.1 mm (<bold>E–G</bold>).</p></caption><graphic xmlns:xlink="http://www.w3.org/1999/xlink" xlink:href="zookeys-1218-167_article-130088__-g003.jpg" position="float" orientation="portrait" xlink:type="simple" id="oo_1178653.jpg"><uri content-type="original_file" xlink:type="simple">https://binary.pensoft.net/fig/1178653</uri></graphic></fig><p>The new species is also similar to <italic><tp:taxon-name><tp:taxon-name-part taxon-name-part-type="genus" reg="Dichodontocis">D.</tp:taxon-name-part><tp:taxon-name-part taxon-name-part-type="species" reg="queenslandicus">queenslandicus</tp:taxon-name-part></tp:taxon-name></italic> from northern Queensland. The size and dimensions of the two species are similar. But there are some differences between the two species. Head relatively and largely exposed, partially visible from above in <italic><tp:taxon-name><tp:taxon-name-part taxon-name-part-type="genus" reg="Dichodontocis">D.</tp:taxon-name-part><tp:taxon-name-part taxon-name-part-type="species" reg="queenslandicus">queenslandicus</tp:taxon-name-part></tp:taxon-name></italic>. Head almost entirely exposed, visible from above in the new species. The impression of the anterior margin of the pronotum of <italic><tp:taxon-name><tp:taxon-name-part taxon-name-part-type="genus" reg="Dichodontocis">D.</tp:taxon-name-part><tp:taxon-name-part taxon-name-part-type="species" reg="guangzhouensis">guangzhouensis</tp:taxon-name-part></tp:taxon-name></italic> sp. nov. appears broadly and deeply impressed and extends posteriorly, distinctly beyond the bases of the horn, while in <italic><tp:taxon-name><tp:taxon-name-part taxon-name-part-type="genus" reg="Dichodontocis">D.</tp:taxon-name-part><tp:taxon-name-part taxon-name-part-type="species" reg="queenslandicus">queenslandicus</tp:taxon-name-part></tp:taxon-name></italic>, from the illustration of the holotype (<xref ref-type="bibr" rid="B3">Lawrence 2016</xref>), the impression of the anterior margin of pronotum is slightly weaker and more in front than in <italic><tp:taxon-name><tp:taxon-name-part taxon-name-part-type="genus" reg="Dichodontocis">D.</tp:taxon-name-part><tp:taxon-name-part taxon-name-part-type="species" reg="guangzhouensis">guangzhouensis</tp:taxon-name-part></tp:taxon-name></italic> sp. nov. The tegmen of <italic><tp:taxon-name><tp:taxon-name-part taxon-name-part-type="genus" reg="Dichodontocis">D.</tp:taxon-name-part><tp:taxon-name-part taxon-name-part-type="species" reg="queenslandicus">queenslandicus</tp:taxon-name-part></tp:taxon-name></italic> is 4 times as long as wide, and the pens is 4 times as long as wide. The tegmen of the new species is 6.4 times as long as wide, pens 8.0 times as long as wide. The sternite VIII of the <italic><tp:taxon-name><tp:taxon-name-part taxon-name-part-type="genus" reg="Dichodontocis">D.</tp:taxon-name-part><tp:taxon-name-part taxon-name-part-type="species" reg="queenslandicus">queenslandicus</tp:taxon-name-part></tp:taxon-name></italic> is the posterior margin slightly emarginate in the middle, the eighth abdominal sternite of the new species with the posterior margin is broadly emarginate in the middle, anterior margin is not emarginate (Fig. <xref ref-type="fig" rid="F2">2I</xref>) in the middle.</p></tp:treatment-sec><tp:treatment-sec sec-type="description" id="SECID0EVPAC"><title>Description of the adult.</title><p>With the characters of the genus. Male. Fully pigmented adult. Measurements in mm: <abbrev xmlns:xlink="http://www.w3.org/1999/xlink" xlink:title="total length, excluding head" id="ABBRID0E2PAC" xlink:type="simple">TL</abbrev> 1.511, <abbrev xmlns:xlink="http://www.w3.org/1999/xlink" xlink:title="pronotal length along midline" id="ABBRID0EAAAE" xlink:type="simple">PL</abbrev> 0.678, <abbrev xmlns:xlink="http://www.w3.org/1999/xlink" xlink:title="greatest pronotal width" id="ABBRID0EEAAE" xlink:type="simple">PW</abbrev> 0.695, <abbrev xmlns:xlink="http://www.w3.org/1999/xlink" xlink:title="elytral length along the midline" id="ABBRID0EIAAE" xlink:type="simple">EL</abbrev> 0.833, <abbrev xmlns:xlink="http://www.w3.org/1999/xlink" xlink:title="greatest width of both elytra" id="ABBRID0EMAAE" xlink:type="simple">EW</abbrev> 0.717, <abbrev xmlns:xlink="http://www.w3.org/1999/xlink" xlink:title="greatest depth of body measured in lateral view" id="ABBRID0EQAAE" xlink:type="simple">GD</abbrev> 0.636. Ratios: <abbrev xmlns:xlink="http://www.w3.org/1999/xlink" xlink:title="pronotal length along midline" id="ABBRID0EUAAE" xlink:type="simple">PL</abbrev>/<abbrev xmlns:xlink="http://www.w3.org/1999/xlink" xlink:title="greatest pronotal width" id="ABBRID0EYAAE" xlink:type="simple">PW</abbrev> 0.98, <abbrev xmlns:xlink="http://www.w3.org/1999/xlink" xlink:title="elytral length along the midline" id="ABBRID0E3AAE" xlink:type="simple">EL</abbrev>/<abbrev xmlns:xlink="http://www.w3.org/1999/xlink" xlink:title="greatest width of both elytra" id="ABBRID0EABAE" xlink:type="simple">EW</abbrev> 1.16, <abbrev xmlns:xlink="http://www.w3.org/1999/xlink" xlink:title="elytral length along the midline" id="ABBRID0EEBAE" xlink:type="simple">EL</abbrev>/<abbrev xmlns:xlink="http://www.w3.org/1999/xlink" xlink:title="pronotal length along midline" id="ABBRID0EIBAE" xlink:type="simple">PL</abbrev> 1.23, <abbrev xmlns:xlink="http://www.w3.org/1999/xlink" xlink:title="greatest depth of body measured in lateral view" id="ABBRID0EMBAE" xlink:type="simple">GD</abbrev>/<abbrev xmlns:xlink="http://www.w3.org/1999/xlink" xlink:title="greatest width of both elytra" id="ABBRID0EQBAE" xlink:type="simple">EW</abbrev> 0.89, <abbrev xmlns:xlink="http://www.w3.org/1999/xlink" xlink:title="total length, excluding head" id="ABBRID0EUBAE" xlink:type="simple">TL</abbrev>/<abbrev xmlns:xlink="http://www.w3.org/1999/xlink" xlink:title="greatest width of both elytra" id="ABBRID0EYBAE" xlink:type="simple">EW</abbrev> 2.11.</p><p>Body (Fig. <xref ref-type="fig" rid="F1">1C</xref>) elongate, convex, reddish brown to dark brown; dorsal setae, tarsi, antennae (except club), maxillary palpus and labial palpus are pale yellow; dorsal vestiture dual, consisting of long and short erect setae.</p><p>Head wider slightly than long, partially visible from above, with sparse punctures and dual setae, frontoclypeal strongly elevated forming a pair of broad-based, reflexed at each side subtriangular plates, behind eyes. Compound eyes are finely facetted and suboval, each bearing approximately 70 ommatidia; <abbrev xmlns:xlink="http://www.w3.org/1999/xlink" xlink:title="greatest diameter of compound eye" id="ABBRID0EECAE" xlink:type="simple">GW</abbrev> 0.17 mm. Antennae (Fig. <xref ref-type="fig" rid="F2">2A</xref>) bearing 10 antennomeres with the following lengths (in mm): 0.07, 0.05, 0.04, 0.03, 0.02, 0.02, 0.02, 0.05, 0.05, 0.08. Mandibles are asymmetrical (misaligned), with well-developed, transversely ridged molae.</p><p>Pronotum (Fig. <xref ref-type="fig" rid="F1">1C</xref>) is as long as broad and parallel-sided, which is slightly raised in the middle with shallow and fine punctures bearing short and long dual setae, erect. Punctures are separated by a distance equal to one to two diameters. Lateral margins (Fig. <xref ref-type="fig" rid="F1">1B, C</xref>) are narrow, and not visible for their entire lengths from above. Anterior edge produced forward and upturned into two small lateral projections. The anterior edge deeply and broadly emarginate in the middle just like a horseshoe, and the impression of the anterior margin of the pronotum extends posteriorly, distinctly beyond the bases of the horn. Anterior angles (Fig. <xref ref-type="fig" rid="F1">1B</xref>) obtuse. Posterior margin (Fig. <xref ref-type="fig" rid="F1">1B</xref>) feebly bisinuous posterior angles rounded.</p><p>Scutellar shield developed, with a few punctures and setae; subtriangular, <abbrev xmlns:xlink="http://www.w3.org/1999/xlink" xlink:title="basal width of scutellar shield" id="ABBRID0EADAE" xlink:type="simple">BW</abbrev> 0.13 mm.</p><p>Elytra (Fig. <xref ref-type="fig" rid="F1">1C</xref>) 1.2 times as long as broad, 1.3 times as long as pronotum; punctures rough; setae dual short and long, inclined and suberect; sides subparallel in basal 2/3, then gradually convergent apical.</p><p>Hind wings (Fig. <xref ref-type="fig" rid="F1">1D</xref>) are fully developed, nearly pellucid. The venation type is folding patterns. Strongly reduced venation patterns of the clavus, anal vein absent. A medial field with one vein and a small fleck, a medial embayment, a small support sclerite near the wing apex; with a distinct cubitoanal strut and radiomedial loop. The hind wings are 3.3 times as long as broad, the widest part is in the middle, shrinking to the sides.</p><p>Protibia (Fig. <xref ref-type="fig" rid="F2">2B, C</xref>) expanded to the apex, outer apical angle with 2 acute teeth and dentate along the outer edge which are shorter near the base and gradually becoming longer towards the apex. Meso-and metatibia (Fig. <xref ref-type="fig" rid="F2">2G, H, J, K</xref>) expanded forming a rounded lobe lined with socketed spines.</p><p>Prosternum (Fig. <xref ref-type="fig" rid="F1">1A</xref>) is weakly biconcave and subcarinate; the prosternal process is flaked and slender somewhat slightly broadened near the apex, slightly higher than the procoxae (best seen in lateral view).</p><p>Metaventrite (Fig. <xref ref-type="fig" rid="F1">1A</xref>) is convex but slightly emarginate in the middle, with sparse punctuation and bristles; discrimen nearly one-fourth length of ventrite. Abdominal ventrites (Fig. <xref ref-type="fig" rid="F1">1A</xref>) with fine setae and shallow puncture, the surface between them microreticulate; the first abdominal ventrite is 2.2 times as long as 2<sup>nd</sup>, the ventrites bearing a small, circular, not obvious and marginally pubescent fovea. The length of the ventrites (in mm) is as follows: 0.202, 0.093, 0.077, 0.072, 0.078.</p><p>Aedeagus 4.9 times as long as ventrite 5. Tegmen (Fig. <xref ref-type="fig" rid="F2">2D, E</xref>) is slender 6.4 times as long as the widest, widest at the base and gradually narrower near the apex with the basal end subacute like a hook; narrowed gradually from base to apex; apex slightly bent. Penis (Fig. <xref ref-type="fig" rid="F2">2E</xref>) is shorter and narrower than the tegmen, 8.0 times as long as the widest, with a subacute apex and moderately long, sides parallel from basal to four fifth, then just like the rhombus near the end. The basal piece is weakly sclerotized, much longer than a broad, like a narrow horseshoe. The sternite VIII (Fig. <xref ref-type="fig" rid="F2">2I</xref>) with the posterior margin broadly emarginate in the middle, with several short hairs on each side, anterior margin not emarginate. The tergite VIII (Fig. <xref ref-type="fig" rid="F2">2I</xref>) with the posterior margin not emarginate in the middle, anterior margin strongly emarginate.</p><p><bold>Female</bold> (Fig. <xref ref-type="fig" rid="F3">3</xref>). Similar to male, except for the following points: frontoclypeal without strongly subtriangular plates; pronotum with anterior edge broadly rounded, without projections; first abdominal ventrites without a sex patch. The eighth abdominal sternite of females is different from males. The posterior margin is not emarginate in the middle which is flat and the anterior margin is strongly emarginate in the female. Female genitalia (Fig. <xref ref-type="fig" rid="F3">3E, F</xref>) is as long as wide, widest at the middle; paraprocts (Fig. <xref ref-type="fig" rid="F3">3E</xref>) is 0.85 times as long as gonocoxites.</p><p><bold><italic>Measurements</italic>.</bold> Males (<italic>n</italic> = 3, including the holotype; mm): <abbrev xmlns:xlink="http://www.w3.org/1999/xlink" xlink:title="total length, excluding head" id="ABBRID0EXFAE" xlink:type="simple">TL</abbrev> 1.48–1.51 (1.50 ± 0.02); <abbrev xmlns:xlink="http://www.w3.org/1999/xlink" xlink:title="pronotal length along midline" id="ABBRID0E2FAE" xlink:type="simple">PL</abbrev> 0.66–0.68 (0.67 ± 0.01); <abbrev xmlns:xlink="http://www.w3.org/1999/xlink" xlink:title="greatest pronotal width" id="ABBRID0E6FAE" xlink:type="simple">PW</abbrev> 0.70–0.71 (0.70 ± 0.01); <abbrev xmlns:xlink="http://www.w3.org/1999/xlink" xlink:title="elytral length along the midline" id="ABBRID0EDGAE" xlink:type="simple">EL</abbrev> 0.83–0.84 (0.87 ± 0.01); <abbrev xmlns:xlink="http://www.w3.org/1999/xlink" xlink:title="greatest width of both elytra" id="ABBRID0EHGAE" xlink:type="simple">EW</abbrev> 0.70–0.72 (0.71 ± 0.01); <abbrev xmlns:xlink="http://www.w3.org/1999/xlink" xlink:title="greatest depth of body measured in lateral view" id="ABBRID0ELGAE" xlink:type="simple">GD</abbrev> 0.63–0.64 (0.64 ± 0.01).</p><p>Females (<italic>n</italic> = 6; mm): <abbrev xmlns:xlink="http://www.w3.org/1999/xlink" xlink:title="total length, excluding head" id="ABBRID0ETGAE" xlink:type="simple">TL</abbrev> 1.18–1.48 (1.33 ± 0.10); <abbrev xmlns:xlink="http://www.w3.org/1999/xlink" xlink:title="pronotal length along midline" id="ABBRID0EXGAE" xlink:type="simple">PL</abbrev> 0.46–0.60 (0.55 ± 0.06); <abbrev xmlns:xlink="http://www.w3.org/1999/xlink" xlink:title="greatest pronotal width" id="ABBRID0E2GAE" xlink:type="simple">PW</abbrev> 0.51–0.65 (0.59 ± 0.06); <abbrev xmlns:xlink="http://www.w3.org/1999/xlink" xlink:title="elytral length along the midline" id="ABBRID0E6GAE" xlink:type="simple">EL</abbrev> 0.72–0.90 (0.78 ± 0.07); <abbrev xmlns:xlink="http://www.w3.org/1999/xlink" xlink:title="greatest width of both elytra" id="ABBRID0EDHAE" xlink:type="simple">EW</abbrev> 0.58–0.70 (0.65 ± 0.44); <abbrev xmlns:xlink="http://www.w3.org/1999/xlink" xlink:title="greatest depth of body measured in lateral view" id="ABBRID0EHHAE" xlink:type="simple">GD</abbrev> 0.56–0.74 (0.67 ± 0.08).</p></tp:treatment-sec><tp:treatment-sec sec-type="distribution" id="SECID0ELHAE"><title>Distribution.</title><p>Tianlu Lake Forest Park, Guangzhou, Guangdong, China.</p></tp:treatment-sec><tp:treatment-sec sec-type="host" id="SECID0EQHAE"><title>Host fungi.</title><p>Unidentified <tp:taxon-name><tp:taxon-name-part taxon-name-part-type="family">Polyporaceae</tp:taxon-name-part></tp:taxon-name> (Fig. <xref ref-type="fig" rid="F6">6</xref>).</p></tp:treatment-sec><tp:treatment-sec sec-type="etymology" id="SECID0E6HAE"><title>Etymology.</title><p>The specific name <italic><tp:taxon-name><tp:taxon-name-part taxon-name-part-type="genus" reg="Dichodontocis"/><tp:taxon-name-part taxon-name-part-type="species" reg="guangzhouensis">guangzhouensis</tp:taxon-name-part></tp:taxon-name></italic> is taken from the type locality, Guangzhou.</p></tp:treatment-sec><tp:treatment-sec sec-type="description" id="SECID0EPIAE"><title>Description of larva.</title><p>Figs <xref ref-type="fig" rid="F4">4</xref>, <xref ref-type="fig" rid="F5">5</xref>. <bold><italic>Larva material</italic>.</bold> “China: Guangdong, Guangzhou (广州), Huangpu District (黄埔区), Tianlu Lake Forest Park (天鹿湖森林公园), <named-content xmlns:xlink="http://www.w3.org/1999/xlink" content-type="dwc:verbatimCoordinates" xlink:type="simple"><named-content content-type="geo-json" specific-use="{&#34;type&#34;:&#34;Point&#34;,&#34;coordinates&#34;:[113.416667,23.200000]}" id="NCID0EEJAE" xlink:type="simple">23°12'N, 113°25'E</named-content></named-content>, 303 m, 05.XI.2023, leg. Da-Rui Mo”. We are sure that the polypore basidiomes contain only one species of insect, after rearing the larvae in the laboratory, it was found that they developed into adults of the new species successfully; however, their stadiums were not accurately recorded.</p><fig id="F4" position="float" orientation="portrait"><object-id xmlns:xlink="http://www.w3.org/1999/xlink" content-type="doi" xlink:type="simple">10.3897/zookeys.1218.130088.figure4</object-id><object-id xmlns:xlink="http://www.w3.org/1999/xlink" content-type="arpha" xlink:type="simple">62350D39-FB3F-5BF8-97AC-A538E5C46983</object-id><label>Figure 4.</label><caption><p>Larva of <italic><tp:taxon-name><tp:taxon-name-part taxon-name-part-type="genus" reg="Dichodontocis">Dichodontocis</tp:taxon-name-part><tp:taxon-name-part taxon-name-part-type="species" reg="guangzhouensis">guangzhouensis</tp:taxon-name-part></tp:taxon-name></italic> sp. nov. <bold>A</bold> ventral view <bold>B</bold> dorsal view <bold>C</bold> lateral view. Scale bars: 1 mm (<bold>A–C</bold>).</p></caption><graphic xmlns:xlink="http://www.w3.org/1999/xlink" xlink:href="zookeys-1218-167_article-130088__-g004.jpg" position="float" orientation="portrait" xlink:type="simple" id="oo_1178654.jpg"><uri content-type="original_file" xlink:type="simple">https://binary.pensoft.net/fig/1178654</uri></graphic></fig><fig id="F5" position="float" orientation="portrait"><object-id xmlns:xlink="http://www.w3.org/1999/xlink" content-type="doi" xlink:type="simple">10.3897/zookeys.1218.130088.figure5</object-id><object-id xmlns:xlink="http://www.w3.org/1999/xlink" content-type="arpha" xlink:type="simple">CFCFCC63-6C43-5A66-AED9-9F2E95C925CB</object-id><label>Figure 5.</label><caption><p>Details of the larva of <italic><tp:taxon-name><tp:taxon-name-part taxon-name-part-type="genus" reg="Dichodontocis">Dichodontocis</tp:taxon-name-part><tp:taxon-name-part taxon-name-part-type="species" reg="guangzhouensis">guangzhouensis</tp:taxon-name-part></tp:taxon-name></italic> sp. nov. <bold>A</bold> head and mouthparts (ventral view, lb: labrum, li: ligula, ga: galea, an: antenna, me: mentum, sm: submentum, gu: gula, st: stipes, as: articulating sclerite, oc: ocelli) <bold>B</bold> mandibles, ventral view <bold>C</bold> mandibles, dorsal view <bold>D</bold> head (dorsal view, en: endocarina, es: epicranial stem, fa: frontal arms) <bold>E</bold> maxillary (dorsal view, ga: galea, la: lacinia) <bold>F</bold> maxillary, ventral view <bold>G</bold> head (lateral view, oc: ocelli) <bold>H</bold> antenna (sa: sensory appendix) <bold>I</bold> head, frontal view <bold>J</bold> leg (co: coxa, tr: trochanter, fe: femur, ti: tibiotarsus, pr: pretarsus) <bold>K</bold> apex of abdomen (lateral view, T8: tergum 8, S8: sternite 8, T9: tergum 9, S9: sternite 9, ur: urogomphi, py: pygidium, pap: papillae) <bold>L</bold> apex of abdomen (dorsal view, ur: urogomphi) <bold>M</bold> apex of abdomen, ventral view. Scale bars: 0.1 mm (<bold>A–G, I, K–M</bold>); 0.05 mm (<bold>H, J</bold>).</p></caption><graphic xmlns:xlink="http://www.w3.org/1999/xlink" xlink:href="zookeys-1218-167_article-130088__-g005.jpg" position="float" orientation="portrait" xlink:type="simple" id="oo_1178655.jpg"><uri content-type="original_file" xlink:type="simple">https://binary.pensoft.net/fig/1178655</uri></graphic></fig><fig id="F6" position="float" orientation="portrait"><object-id xmlns:xlink="http://www.w3.org/1999/xlink" content-type="doi" xlink:type="simple">10.3897/zookeys.1218.130088.figure6</object-id><object-id xmlns:xlink="http://www.w3.org/1999/xlink" content-type="arpha" xlink:type="simple">241EA23C-6BE5-5079-A73B-CF6DEB776AAB</object-id><label>Figure 6.</label><caption><p>Habitat of <italic><tp:taxon-name><tp:taxon-name-part taxon-name-part-type="genus" reg="Dichodontocis">Dichodontocis</tp:taxon-name-part><tp:taxon-name-part taxon-name-part-type="species" reg="guangzhouensis">guangzhouensis</tp:taxon-name-part></tp:taxon-name></italic> sp. nov. <bold>A</bold> trunk with polypore basidiomes <bold>B</bold> host fungi, unidentified <tp:taxon-name><tp:taxon-name-part taxon-name-part-type="family">Polyporaceae</tp:taxon-name-part></tp:taxon-name><bold>C–F</bold> Live specimen containing larvae and adults of <italic><tp:taxon-name><tp:taxon-name-part taxon-name-part-type="genus" reg="Dichodontocis">D.</tp:taxon-name-part><tp:taxon-name-part taxon-name-part-type="species" reg="guangzhouensis">guangzhouensis</tp:taxon-name-part></tp:taxon-name></italic> sp. nov. on the surface of a polypore basidiome.</p></caption><graphic xmlns:xlink="http://www.w3.org/1999/xlink" xlink:href="zookeys-1218-167_article-130088__-g006.jpg" position="float" orientation="portrait" xlink:type="simple" id="oo_1178656.jpg"><uri content-type="original_file" xlink:type="simple">https://binary.pensoft.net/fig/1178656</uri></graphic></fig><p>This description is based on a later instar larva (Fig. <xref ref-type="fig" rid="F4">4</xref>); 1.69 mm long, 0.35 mm broad, head-capsule of 0.31 mm wide. The body is opal and translucent except for the head, pretarsus (claw) and pygidium, which are light yellow to dark brown.</p><p>Body elongate, more or less parallel-sided, subcylindrical, slightly curved ventrally. Surfaces are relatively smooth except for the mouth frame and tips of urogomphi, rarely with light tergal plates on most segments, smooth with vestiture of scattered long and short setae.</p><p>Head subspherical, protracted and moderately to strongly declined (hypognathous); posterior edge not emarginate. The epicranial stem (Fig. <xref ref-type="fig" rid="F5">5D</xref>) is long with median endocarina (Fig. <xref ref-type="fig" rid="F5">5D</xref>) beneath it; frontal arms (Fig. <xref ref-type="fig" rid="F5">5D</xref>) are Y-shaped, with five stemmata on each side.</p><p>Antennal (Fig. <xref ref-type="fig" rid="F5">5H</xref>) insertion is a well-developed and concealed maxillary articulatory membrane. Antennae are very short with 2 segments which have a sensorium on the first segment and a long seta on the apical antennomere. The 1<sup>st</sup> segment is wider and shorter than the 2<sup>nd</sup>.</p><p>Mandibles (Fig. <xref ref-type="fig" rid="F5">5B, C</xref>) are large, robust, asymmetrical, and bidentate (one is large and the other is small), with a simple and transversely cutting edge.</p><p>Ventral mouthparts (Fig. <xref ref-type="fig" rid="F5">5A</xref>) retracted; stipes longer than wide; maxillary articulating area (Fig. <xref ref-type="fig" rid="F5">5A</xref>) reduced; galea (Fig. <xref ref-type="fig" rid="F5">5A, E, F</xref>) rounded; lacinia (Fig. <xref ref-type="fig" rid="F5">5E</xref>) represented by a short, truncate, subapical, lobe on the dorsal surface (ventral side not visible); palp (Fig. <xref ref-type="fig" rid="F5">5A</xref>) 3-segmented.</p><p>Labium (Fig. <xref ref-type="fig" rid="F5">5A</xref>) with submentum, mentum, bearing short ligula and 2-segmented palps. Hypopharyngeal sclerome absent.</p><p>Hypostomal rods absent; ventral epicranial ridges present.</p><p>Gula (Fig. <xref ref-type="fig" rid="F5">5A</xref>) is wider than long, fused to the submentum.</p><p>Thoracic terga without transverse carinae or rows of asperities. Prothorax (Fig. <xref ref-type="fig" rid="F4">4</xref>) is only slightly larger than meso- or metathorax.</p><p>Prosternum without special armature. Thoracic legs (Fig. <xref ref-type="fig" rid="F5">5J</xref>) are short and broad, subequal; 5-segmented with pretarsus (claw), bearing a few setae; coxae relatively close together.</p><p>The length of the abdomen is more than twice as long as thorax; terga and sterna without patches.</p><p>Terga IX (Fig. <xref ref-type="fig" rid="F5">5K, L</xref>) is slightly transverse and longer and has variously modified, with concave and heavily sclerotized disc and with a pair of upturned urogomphi whose color is deepened from brown to black. There are 4–6 dark-colored, small protrusions between the urogomphi. There are also five protrusions on each side of the terga. Segment X (Fig. <xref ref-type="fig" rid="F5">5K</xref>) is transverse, posteroventrally oriented. It is only about ½ as long as terga IX; anal opening transverse. Spiracles are annular.</p><p><bold><italic>Measurements</italic>. <italic>Later instar larva</italic></bold> (<italic>n</italic> = 5, mm): <abbrev xmlns:xlink="http://www.w3.org/1999/xlink" xlink:title="total length, excluding head" id="ABBRID0EWQAE" xlink:type="simple">TL</abbrev> 1.33–1.75 (1.61 ± 0.17); Wide 0.31–0.35 (0.34 ± 0.02).</p></tp:treatment-sec><tp:treatment-sec sec-type="comments" id="SECID0E1QAE"><title>Comments.</title><p>Currently, there are only three species of <italic><tp:taxon-name><tp:taxon-name-part taxon-name-part-type="genus" reg="Dichodontocis">Dichodontocis</tp:taxon-name-part></tp:taxon-name></italic> known in the world. The type species, <italic><tp:taxon-name><tp:taxon-name-part taxon-name-part-type="genus" reg="Dichodontocis">D.</tp:taxon-name-part><tp:taxon-name-part taxon-name-part-type="species" reg="uncinatus">uncinatus</tp:taxon-name-part></tp:taxon-name></italic> is distributed in southwestern Japan (Yakushima island). <italic><tp:taxon-name><tp:taxon-name-part taxon-name-part-type="genus" reg="Dichodontocis">Dichodontocis</tp:taxon-name-part><tp:taxon-name-part taxon-name-part-type="species" reg="queenslandicus">queenslandicus</tp:taxon-name-part></tp:taxon-name></italic> occurs in a rainforest in Australia (Queensland). The new species is known from Guangzhou (Tianlu Lake Forest Park), China. As they are distributed in hot, rainy environments, more <italic><tp:taxon-name><tp:taxon-name-part taxon-name-part-type="genus" reg="Dichodontocis">Dichodontocis</tp:taxon-name-part></tp:taxon-name></italic> species may eventually be found in tropical areas of Asia and Australia.</p></tp:treatment-sec><ref-list><ref id="B1"><mixed-citation xmlns:xlink="http://www.w3.org/1999/xlink" xlink:type="simple"><person-group><name name-style="western"><surname>Kawanabe</surname><given-names>M</given-names></name></person-group> (<year>1994</year>) <article-title>A new genus and species of the family <tp:taxon-name><tp:taxon-name-part taxon-name-part-type="family">Ciidae</tp:taxon-name-part></tp:taxon-name> (<tp:taxon-name><tp:taxon-name-part taxon-name-part-type="order">Coleoptera</tp:taxon-name-part></tp:taxon-name>) from southwest Japan.</article-title><source>Japanese Journal of Entomology</source><volume>62</volume>: <fpage>186</fpage>–<lpage>192</lpage>.</mixed-citation></ref><ref id="B3"><mixed-citation xmlns:xlink="http://www.w3.org/1999/xlink" xlink:type="simple"><person-group><name name-style="western"><surname>Lawrence</surname><given-names>JF</given-names></name></person-group> (<year>2016</year>) <article-title>The Australian <tp:taxon-name><tp:taxon-name-part taxon-name-part-type="family">Ciidae</tp:taxon-name-part></tp:taxon-name> (<tp:taxon-name><tp:taxon-name-part taxon-name-part-type="order">Coleoptera</tp:taxon-name-part></tp:taxon-name>: <tp:taxon-name><tp:taxon-name-part taxon-name-part-type="superfamily">Tenebrionoidea</tp:taxon-name-part></tp:taxon-name>): a preliminary revision.</article-title><source>Zootaxa</source><volume>4198</volume>(<issue>1</issue>): <fpage>1</fpage>–<lpage>208</lpage>. <ext-link xlink:href="10.11646/zootaxa.4198.1.1" ext-link-type="doi" xlink:type="simple">https://doi.org/10.11646/zootaxa.4198.1.1</ext-link></mixed-citation></ref></ref-list></tp:taxon-treatment>
